# Supplementary material for: Ligand recognition and activation of neuromedin U receptor 2
Source: Nat Commun. 2022 Dec 27;13:7955. doi: 10.1038/s41467-022-34814-4 (PMC9794833; doi:10.1038/s41467-022-34814-4)
Supplement: Supplementary file 4 — Source Data [file 41467_2022_34814_MOESM4_ESM.xlsx]

## Sheet: Figure 2f
NmU-25–induced G protein activation tested by TRUPATH
Construct	ΔpEC50 (from WT)
H43E	-0.8963	-0.63127	-0.34756	-0.58788
E102A	nd	nd	nd	nd
E105A	-1.21974	-1.56992	-1.27909	-1.92434
N109A	-1.45873	-0.63181	-0.98853
F126A	-2.14835	-1.12484	-1.6853
E127A	nd	nd	nd	nd
H185F	nd	nd	nd	nd	nd	nd
W281A	-1.67316	-1.54488	-1.46492
F284A	nd	nd	nd	nd	nd
R288A	nd	nd	nd	nd
F291A	-0.72384	-1.31113	-0.9879
A302H	-0.75867	-0.75399	-0.95599
F305A	-2.16473	-2.45724	-1.8628	-2.73355
N306Q	-1.09251	-0.93038	-1.22253
H309F	nd	nd	nd
F316A	-1.81635	-2.03021	-0.91734	-1.07902

## Sheet: Supplementary Fig. 1d
NmU-25–induced G protein activation of NMU2
Log [NmU-25] M	WT			Construct
-5	95.2802	100.987	121.37	104.095	133.885	136.246
-6	108.1	93.7951	78.3927	76.3981	114.895	125.038
-7	69.2861	98.7394	95.1948	67.5379	90.2131	136.062
-8	35.5811	53.6536	72.4131	10.4643	54.9437	42.0537
-9	-2.4149	14.7394	15.2724	-1.20641	33.99	38.0935
-10	5.75324	-1.55141	23.9982	-7.59368	13.4013	-18.1445
-11	-1.58592	9.40654	28.8691	12.8379	42.8375	6.79934
-12	-1.76896	-8.59512	-46.2485	-1.76896	-8.59512	-46.2485

## Sheet: Supplementary Fig. 6
NmU-25–induced G protein activation of NMU2
Log [NmU-25] M	WT													H43E				E102A				E105A				N109A			F126A			E127A				H185F						W281A			F284A
-4		132.135				112.945	100.303	111.674	103.511	96.1513	120.034	131.645		115.78	106.024	146.553	103.896	11.8378	-23.2605	19.7656	-31.3587	23.7269	55.0516	71.5372	33.9041			126.259	26.6728	20.7775		45.81			24.8732	63.2756	17.6532	-15.8398	49.089	-17.2264	-17.8863		31.1201	49.629			51.7867	36.0609	47.0977
-5	94.5176	63.0362	105.501	86.3844	105.753	85.6926	121.313	96.4913	100.365	100.381	95.0326	85.9577	90.964	63.846	103.375	142.291	115.033	38.3755	38.1968	-20.6782	-12.0536	55.6494	84.0025	53.5618	51.5031	106.487	123.773	113.723	12.2591	8.13445	36.4416	-20.3657	5.30726	-9.21013	-7.5698	7.76498	29.3607	0.796725	33.7893	36.1407	4.25565	17.6699	21.812	61.3546	36.8137	51.0666	-1.43335	5.13692	15.0834
-6	99.8842	113.41	87.9817	104.372	70.5887	85.2389	84.2619	111.816	84.9222	95.5179	78.9349	77.3891	107.648	81.3432	53.8154	89.1078	81.5652	-17.1775	-5.60834	-19.2786	-26.0047	21.0037	-15.837	28.4781	-25.6887	98.1363	71.1117	54.8765	-11.0579	46.3459	5.21598	-11.9345	-15.6641	-20.5872	21.0773	-17.2086	21.0679	-5.17772	-9.54532	-40.3582	10.912	29.7416	24.8102	-5.95945	-9.68929	18.4963	20.7431	10.1867	6.44573
-7	54.2796	77.1266	81.6128	55.6603	113.305	45.0678	88.6793	65.2467	52.0574	49.3628	63.2892	65.3819	82.7951	8.61112	-2.91144	52.1948		-1.82377	-42.719		-6.93873	-25.2082	4.01909	-5.70787	13.4524	59.8751	14.4332	8.18093	-8.01311	12.0093	-11.0723	10.3799	2.78191	-23.3982	-24.9725	-30.9294	23.6174	12.6631	3.21082	20.3843	-18.1859	10.6556	-24.6697	-7.7192	16.596	4.55453	25.4325	3.66802	-4.13962
-8	14.7563	60.5946	16.3263	-20.6053	85.0469	-9.5497	77.5389	54.5579	12.0114	14.6245	25.1777	27.4903	32.4994	-23.8252	-30.4386	-12.4115	-15.9859	-42.9173	-21.4807	0.279001	-8.58475	-8.75456	2.67144	-21.7681	-8.17246	-23.2196	-7.48149	-25.6811	-2.89378	17.477	-10.0913	5.7638	36.1517	-54.2806	-22.4389	4.40862	11.0232	10.7271	-24.7188	-7.51932	3.57244	-32.5538	-20.465	-22.817	37.8124	33.3355	-35.58	1.43338	3.8556
-9	14.8034	-3.46374	27.6247	0.679102	-7.16563	14.4877	22.3774	22.0623	-4.44355	2.98898	12.9021	10.3696	7.37962	-20.6662	-51.1055	1.04174	-19.7142	-9.00682	3.46371	12.3255	-26.4727	40.4417	-55.7888	-10.7891	-14.6264	22.4066	-34.061	-40.7504	-8.52103	6.23252	-15.278	-20.5647	-37.3082	-37.0609	6.0262	-39.5666	33.6806	7.31651	25.8608	-19.4464	-9.51059	-5.76071		-4.51166	18.5281	39.1515	-3.29132	-33.2453	1.05904
-10	-1.97536	-25.3752	0.648096	-23.592	-13.8096	16.7093	3.34234	8.32148	30.8279	-9.668	-7.55044	11.1071	-8.09326	-18.6129	-4.77782	-7.72919	6.78365	-1.41299	7.26497	19.9405	9.5406	12.3774	31.0924	-18.9121	-5.83713	-8.13194	-30.7385	-16.6267	-10.7496	16.3394	-32.6609	7.94184	-50.5321	4.93782	14.5325	22.5606	19.7849	12.2444	34.4185	-10.4818	2.0682	13.5284	-29.8998	-16.2	-33.6452	11.984	-41.6359	-19.8948	-2.9799
-11	-12.488	34.4845	-19.0587	46.905	31.0606	-18.1089		-17.8891	-27.6836	4.70271	-8.66729	-24.4881	6.54179	-19.0587	-18.1089	-27.6836	4.70271	-12.488	-19.0587	31.0606	-18.1089	-12.488	46.905	-8.66729	-24.4881	-17.8891	-27.6836	4.70271	-12.488	34.4845	-19.0587	-12.488	34.4845	-19.0587	31.0606	-12.488	34.4845	-19.0587	31.0606	-24.4881	6.54179	4.70271	-27.6836	-8.66729	-12.488	31.0606	-18.1089	-17.8891	-12.403
-4
-5
-6
-7
-8
-9
-10
-11
[truncated: 28 more columns]

## Sheet: Supplementary Fig. 7c
Dose-response curves (10-11 – 10-4 M) of CPN 116 on NMU2 reflect the effects of the mutants on receptor’s signaling
Log [CPN 116] M	WT										H43E			H43W				A302H			N306Q				N306W
-4	124.271	104.836	98.7874	114.415		92.1354	98.8516	96.9846	129.092	109.389	54.8659	69.4702	83.0554	70.3208	118.253	100.643	93.456	52.7154		24.4838	92.4083	98.1528	132.361	88.4481	-39.3918	-40.1037	-18.108
-5	81.0668	90.6105	83.9029	70.7281	97.1643	105.033	97.1976	102.389	91.9125		64.8811	36.8348	79.9491	117.081	116.835	123.722	102.53	36.6189	74.7602	47.7213	86.2104	99.9961	102.907	71.1922	-35.463	-12.1167	-20.5536
-6	123.537	98.755	109.275	101.527	90.1601	88.5457	99.457	76.0968	66.3324	69.0158	-12.3081	32.3896	35.7882	61.1158	89.0349	75.0007	41.138	-7.09382	17.6386	41.5921	38.4546	37.8984	14.2874	18.1631	9.59820360930152*	-13.9347	-29.6651
-7	58.8924	51.0097	20.9117	20.6245	99.7769	42.6311	75.7485	28.5134	61.3823	38.0271	3.57762	29.1052	22.7927	22.3881	64.5961	30.9916	-8.34158	-23.9588	40.8704	-1.74589	20.6505	29.7543	-1.97181	29.8577	-42.0373	-15.8433	-22.9653
-8	61.8786	20.07	29.5038	13.1206	29.1828	-9.38337	21.3054	11.8363	17.7072	27.1582	6.48965	20.2899	-16.3846	-4.29716	0.732072	7.17152	-16.4518	-21.6099	-22.8132	11.9603	22.5828	19.2802		7.75824	-43.5336	17.1066121560664*	-18.6278
-9	19.9062	9.36426	-2.80276	20.3603	-10.3226	21.8665	-7.72037	-11.2532	17.6747	-6.91918	-13.0938	17.4693	-7.47618	18.5792	-20.2067	17.2485	-28.1666	-3.79182	-26.603	-13.3344	11.1555	7.40932	10.082	28.3231	-58.7333	-19.6009	-22.809
-10	41.8708	-13.4099	3.95797	1.87067	13.514	0.442231	6.53223	9.79294	-10.7717	6.20071	26.7311	2.09418		-4.04773	-28.8546	-0.401772	-9.43991	-27.9843	24.081	-3.00064	18.0715	-2.80127	-1.42857	16.1433	-49.0206	-44.7808	-17.6453
-11	-45.0449	-0.197751	-15.7237	-24.3777	3.04835	-8.32717	4.14763	-6.04312	-10.0645	-20.5889	6.74426	-0.197751	7.03313	-15.7237	-24.3777	7.03313	-8.32717	-15.7237	-8.32717	4.14763	-0.197751	-15.7237	-24.3777	7.03313	-6.04312	-10.0645	-20.5889

## Sheet: Supplementary Fig. 7d
Dose-response curves (10-13 – 10-4 M) of CPN 267 on NMU2 reflect the effects of the mutants on receptor’s signaling
Log [CPN 267] M	WT									H43E			A302H					N306Q
-4												-0.0481903												-0.0723784	-0.0400625	-0.0318415
-5						-0.0358718	0.00718816	-0.0139875	-0.0233468		-0.0546112	-0.0490207											-0.0196162	-0.0607565	-0.0467991	-0.0688681
-6	-0.0229188	-0.0183064	-0.0188024	-0.0216822	-0.0354719	-0.0176116	-0.00391127	-0.0252045	-0.0203207	-0.0444235	-0.0463805	-0.0301454	-0.0139807	-0.0431736	-0.0137719	-0.0157216	0.00207212	-0.0483449	-0.0474523	-0.0753051	-0.0857858	-0.0457355	0.0451628	-0.0234484	-0.129943	-0.0255923
-7	-0.00600077	-0.0134311	-0.0255992	-0.00469439	0.0138739	-0.0253855	0.0125325	-0.0140315	-0.00179296	-0.011023	-0.0152856	-0.0128373	-0.0228972	-0.0100214	-0.00020013	-0.0153801	-0.0169544	-0.0105693	-0.0147525	-0.0206015	-0.0756464	-0.00993417	-0.037753	-0.0277798	-0.0789393	-0.0392142
-8	0.00349518	-0.00250099		0.00724641	0.000210466	-0.0100705	0.0103674	-0.00845609	0.00179845	0.00455606	-0.0240018	-0.0247924			-0.0163371	0.0234745	-0.00459326	0.0375318	-0.0298521	-0.0798068	-0.0243826	-0.00334333	-0.0134495	-0.0248553	-0.063342	-0.012134
-9	-0.00227779	0.0235467	-0.00316646	-0.0042797	0.0128619	-0.0171162	0.00907015	-0.0271809	0.025693	0.0102322	-0.00307465	0.00356945	-0.0157319	-0.02222	0.00382317	-0.0238107	0.00761273	0.0590444	-0.0155381	-0.0251689	-0.0426141	0.010398	-0.0135246	-0.0069069	-0.0138535	0.00383644
-10	0.013265	-0.00722036		0.00313232	-0.0148894	-0.00480466	0.0108589	0.0165473	-0.0117567	0.000560923	-0.0109857	-0.0302731	0.00319184	0.00254318	-0.0372598	0.0491041	-0.0189302	0.0299012	-0.0113818	0.0399543	-0.0408523	-0.0132028	-0.0355144	-0.0319729	-0.0386366	-0.020428
-11	0.0128767	-0.0186776	-0.00564725	0.0220084	-0.0225821	-0.0328336	0	0	0	0.019195	0.00440216	0	0.00454949	0.00419417	-0.0244043	-0.0010688	0	0.0177088	0.00674563	-0.0535064	-0.0180966	0.00915493	-0.0168323	0	0	0
-12	0.00156441	-0.00169503	0.0355913	-0.013509	0.0249212	0				0.00921702	0		-0.00924198	-0.00143303	-0.0150182	0		0.0287402	-0.00965678	0.00359432	-0.0245143	0.0175011	0
-13	0	0	0	0	0					0			0	0	0			0	0	0	0	0

## Sheet: Supplementary Fig. 7e
IP accumulation of WT and mutants induced by NmU-25 (10-11 – 10-4 M) or NmU-25 (10-11 – 10-4 M) with R-PSOP (10 μM)
Log [NmU-25] M	WT+NmU-25													WT+NmU-25/R-PSOP													E102A+NmU-25			E102A+NmU-25/R-PSOP					E127A+NmU-25			E127A+NmU-25/R-PSOP			F131L+NmU-25			F131L+NmU-25/R-PSOP			F177C+NmU-25
-4	88.2853	61.2616	110.044	92.3738	86.444	109.8	89.8941	93.8617	81.3927	95.3273	99.3393	89.665	88.6033	90.8699	68.5155	94.79	93.9121	93.9121	72.6035	103.53	87.9224	88.8828	98.4942	95.1174	88.3891	82.3248	93.3791	80.3324	104.062	94.5976	76.1893	130.743	87.9867	113.239	105.619	71.391	81.8806	124.484		102.503	106.546		96.7281	104.108	102.5	135.678	75.2867	90.4383	124.445
-5	112.214	123.803	132.323	103.51	104.787	91.9267	112.265	98.9062	104.523	100.492	99.0302	112.74	105.567	96.186	119.203	88.932	101.094	101.094	122.019	91.0435	97.6186	102.084	94.5458	97.7549	105.229	111.39	96.7621	80.7347	103.727	99.0729	66.907	115.155	108.042	107.013	120.964	71.2521	108.786	130.624	103.888	100.451	111.821	94.9021	108.341	98.668	102.511	137.929	121.496	87.3406	110.984
-6	96.9504	98.0156	111.493	98.8666	103.52	93.6461	93.8694	110.988	116.501	103.761	95.0572	104.774	103.032	92.9416	100.299	100.526	89.307	89.307	92.2266	90.714	105.912	82.7504	89.7646	93.6457	91.0322	92.0393	29.0394	40.5575	30.0359	26.1917	11.2759	28.8626	35.8189	23.6022	19.4768	23.6629	21.0667	15.678	27.18	16.9808	96.1984	78.7436	112.326	95.7649	102.666	116.772	103.75	93.6654	106.063
-7	90.5594	109.323	64.7209	76.6989	99.1141	92.9432	84.9218	77.3496	67.1169	85.305	42.4992	83.2165	87.774	-2.66412	19.7489	3.45192	32.5677	32.5677	30.2913	35.9917	34.2047	3.74514	27.8804	33.9336	29.8624	30.681	2.56018	8.26867	2.2295	6.61057	-6.18381	18.8918	9.5984	6.45458	-2.3823	5.80738	2.22109	8.0239	16.9919	8.28935	75.6611	80.974	102.281	78.2432	92.5364	101.327	81.8994	81.5389	95.0294
-8	41.1849	30.5049	65.6389	18.8967	53.9056	42.748	30.268	39.6045	30.6471	40.0437	32.9199	59.6863	38.4627	30.9509	0.794872	6.71416	4.02704	4.02704	10.4776	3.42653	2.24198	6.25706	2.60175	3.58974	2.51697	3.64673	0.649472	-0.844693	2.26011	6.22775	-13.5264	18.0487	6.2525	5.42072	-0.697233	4.88332	-1.38646	6.95418	17.8256	15.1813	33.1677	59.4649	53.7691	31.7629	26.8755	26.9893	57.6273	62.3103	64.0149
-9	14.0513	1.42757	24.1652	-9.85239	14.3626	6.81999	5.86464	6.35058	-3.48439	6.63772	6.53923	12.9591	0.640944	-2.43728	1.22294	3.77016	1.64622	1.64622	0.948115	1.70317	1.42014	1.88824	0.753187	2.92728	2.74312	0.656209	0.0677754	1.40936	2.77246	5.71128	-14.6797	17.6327	9.6593	4.6227	-3.28491	9.27938	-2.57969	7.747	15.2979	16.5388	-1.63268	17.1548	18.03	9.36921	6.75711	8.16083	4.78706	10.2509	14.3334
-10	-4.45426	8.09158	3.66439	43.7196	-1.33948	-0.977755	-0.188535	0.00796938	-10.8527	-1.16345	-6.85438	-1.51353	-1.53877	-6.97107	-1.28692	5.72224	-0.0159034	-0.0159034	-1.63896	0.424227	3.33954	-0.158416	0.724905	-0.744399	2.30948	1.248	-1.85269	1.0581	2.28469	4.89575	-12.5583	16.8008	7.75041	5.42322	-3.19316	9.71095	-1.22242	8.11868	17.2855	20.1178		1.47541	9.80116	7.00013	7.14429	5.67588	-5.78275	-0.456287	-1.12402
-11			33.5315	-29.7814	1.03274	2.55214	0.124163	-1.32499	13.8558	1.36205	-15.1023	1.80233	6.75341	-3.11637	9.213	-1.43834	1.03225	1.03225	-0.736875	1.08885	1.96041	4.36989	2.46538	1.61516	-0.569915	1.91697	-1.93493	0.225335	3.00688	6.30821	-15.7924	16.7891	7.6682	5.09186	-1.33435	10.1928	1.15324	7.14025	15.9525	23.728	-30.951	1.99463	12.8938	8.72909	5.99451	5.25734	-7.89066	7.36539	16.3722
[truncated: 20 more columns]

## Sheet: Supplementary Table 2
Supplementary Table 2
NmU-25–induced G protein activation of NMU2
Log [NmU-25] M	WT													H43E				E102A				E105A				N109A			F126A			E127A				H185F						W281A			F284A
-4		132.135				112.945	100.303	111.674	103.511	96.1513	120.034	131.645		115.78	106.024	146.553	103.896	11.8378	-23.2605	19.7656	-31.3587	23.7269	55.0516	71.5372	33.9041			126.259	26.6728	20.7775		45.81			24.8732	63.2756	17.6532	-15.8398	49.089	-17.2264	-17.8863		31.1201	49.629			51.7867	36.0609	47.0977
-5	94.5176	63.0362	105.501	86.3844	105.753	85.6926	121.313	96.4913	100.365	100.381	95.0326	85.9577	90.964	63.846	103.375	142.291	115.033	38.3755	38.1968	-20.6782	-12.0536	55.6494	84.0025	53.5618	51.5031	106.487	123.773	113.723	12.2591	8.13445	36.4416	-20.3657	5.30726	-9.21013	-7.5698	7.76498	29.3607	0.796725	33.7893	36.1407	4.25565	17.6699	21.812	61.3546	36.8137	51.0666	-1.43335	5.13692	15.0834
-6	99.8842	113.41	87.9817	104.372	70.5887	85.2389	84.2619	111.816	84.9222	95.5179	78.9349	77.3891	107.648	81.3432	53.8154	89.1078	81.5652	-17.1775	-5.60834	-19.2786	-26.0047	21.0037	-15.837	28.4781	-25.6887	98.1363	71.1117	54.8765	-11.0579	46.3459	5.21598	-11.9345	-15.6641	-20.5872	21.0773	-17.2086	21.0679	-5.17772	-9.54532	-40.3582	10.912	29.7416	24.8102	-5.95945	-9.68929	18.4963	20.7431	10.1867	6.44573
-7	54.2796	77.1266	81.6128	55.6603	113.305	45.0678	88.6793	65.2467	52.0574	49.3628	63.2892	65.3819	82.7951	8.61112	-2.91144	52.1948		-1.82377	-42.719		-6.93873	-25.2082	4.01909	-5.70787	13.4524	59.8751	14.4332	8.18093	-8.01311	12.0093	-11.0723	10.3799	2.78191	-23.3982	-24.9725	-30.9294	23.6174	12.6631	3.21082	20.3843	-18.1859	10.6556	-24.6697	-7.7192	16.596	4.55453	25.4325	3.66802	-4.13962
-8	14.7563	60.5946	16.3263	-20.6053	85.0469	-9.5497	77.5389	54.5579	12.0114	14.6245	25.1777	27.4903	32.4994	-23.8252	-30.4386	-12.4115	-15.9859	-42.9173	-21.4807	0.279001	-8.58475	-8.75456	2.67144	-21.7681	-8.17246	-23.2196	-7.48149	-25.6811	-2.89378	17.477	-10.0913	5.7638	36.1517	-54.2806	-22.4389	4.40862	11.0232	10.7271	-24.7188	-7.51932	3.57244	-32.5538	-20.465	-22.817	37.8124	33.3355	-35.58	1.43338	3.8556
-9	14.8034	-3.46374	27.6247	0.679102	-7.16563	14.4877	22.3774	22.0623	-4.44355	2.98898	12.9021	10.3696	7.37962	-20.6662	-51.1055	1.04174	-19.7142	-9.00682	3.46371	12.3255	-26.4727	40.4417	-55.7888	-10.7891	-14.6264	22.4066	-34.061	-40.7504	-8.52103	6.23252	-15.278	-20.5647	-37.3082	-37.0609	6.0262	-39.5666	33.6806	7.31651	25.8608	-19.4464	-9.51059	-5.76071		-4.51166	18.5281	39.1515	-3.29132	-33.2453	1.05904
-10	-1.97536	-25.3752	0.648096	-23.592	-13.8096	16.7093	3.34234	8.32148	30.8279	-9.668	-7.55044	11.1071	-8.09326	-18.6129	-4.77782	-7.72919	6.78365	-1.41299	7.26497	19.9405	9.5406	12.3774	31.0924	-18.9121	-5.83713	-8.13194	-30.7385	-16.6267	-10.7496	16.3394	-32.6609	7.94184	-50.5321	4.93782	14.5325	22.5606	19.7849	12.2444	34.4185	-10.4818	2.0682	13.5284	-29.8998	-16.2	-33.6452	11.984	-41.6359	-19.8948	-2.9799
-11	-12.488	34.4845	-19.0587	46.905	31.0606	-18.1089		-17.8891	-27.6836	4.70271	-8.66729	-24.4881	6.54179	-19.0587	-18.1089	-27.6836	4.70271	-12.488	-19.0587	31.0606	-18.1089	-12.488	46.905	-8.66729	-24.4881	-17.8891	-27.6836	4.70271	-12.488	34.4845	-19.0587	-12.488	34.4845	-19.0587	31.0606	-12.488	34.4845	-19.0587	31.0606	-24.4881	6.54179	4.70271	-27.6836	-8.66729	-12.488	31.0606	-18.1089	-17.8891	-12.403
CPN 267–induced G protein activation of NMU2
Log [CPN 267] M	WT									H43E			A302H					N306Q
-4												-0.0481903												-0.0723784	-0.0400625	-0.0318415
-5						-0.0358718	0.00718816	-0.0139875	-0.0233468		-0.0546112	-0.0490207											-0.0196162	-0.0607565	-0.0467991	-0.0688681
-6	-0.0229188	-0.0183064	-0.0188024	-0.0216822	-0.0354719	-0.0176116	-0.00391127	-0.0252045	-0.0203207	-0.0444235	-0.0463805	-0.0301454	-0.0139807	-0.0431736	-0.0137719	-0.0157216	0.00207212	-0.0483449	-0.0474523	-0.0753051	-0.0857858	-0.0457355	0.0451628	-0.0234484	-0.129943	-0.0255923
-7	-0.00600077	-0.0134311	-0.0255992	-0.00469439	0.0138739	-0.0253855	0.0125325	-0.0140315	-0.00179296	-0.011023	-0.0152856	-0.0128373	-0.0228972	-0.0100214	-0.00020013	-0.0153801	-0.0169544	-0.0105693	-0.0147525	-0.0206015	-0.0756464	-0.00993417	-0.037753	-0.0277798	-0.0789393	-0.0392142
-8	0.00349518	-0.00250099		0.00724641	0.000210466	-0.0100705	0.0103674	-0.00845609	0.00179845	0.00455606	-0.0240018	-0.0247924			-0.0163371	0.0234745	-0.00459326	0.0375318	-0.0298521	-0.0798068	-0.0243826	-0.00334333	-0.0134495	-0.0248553	-0.063342	-0.012134
-9	-0.00227779	0.0235467	-0.00316646	-0.0042797	0.0128619	-0.0171162	0.00907015	-0.0271809	0.025693	0.0102322	-0.00307465	0.00356945	-0.0157319	-0.02222	0.00382317	-0.0238107	0.00761273	0.0590444	-0.0155381	-0.0251689	-0.0426141	0.010398	-0.0135246	-0.0069069	-0.0138535	0.00383644
-10	0.013265	-0.00722036		0.00313232	-0.0148894	-0.00480466	0.0108589	0.0165473	-0.0117567	0.000560923	-0.0109857	-0.0302731	0.00319184	0.00254318	-0.0372598	0.0491041	-0.0189302	0.0299012	-0.0113818	0.0399543	-0.0408523	-0.0132028	-0.0355144	-0.0319729	-0.0386366	-0.020428
-11	0.0128767	-0.0186776	-0.00564725	0.0220084	-0.0225821	-0.0328336	0	0	0	0.019195	0.00440216	0	0.00454949	0.00419417	-0.0244043	-0.0010688	0	0.0177088	0.00674563	-0.0535064	-0.0180966	0.00915493	-0.0168323	0	0	0
-12	0.00156441	-0.00169503	0.0355913	-0.013509	0.0249212	0				0.00921702	0		-0.00924198	-0.00143303	-0.0150182	0		0.0287402	-0.00965678	0.00359432	-0.0245143	0.0175011	0
-13	0	0	0	0	0					0			0	0	0			0	0	0	0	0
CPN 116–induced G protein activation of NMU2
Log [CPN 116] M	WT										H43E			H43W				A302H			N306Q				N306W
-4	124.271	104.836	98.7874	114.415		92.1354	98.8516	96.9846	129.092	109.389	54.8659	69.4702	83.0554	70.3208	118.253	100.643	93.456	52.7154		24.4838	92.4083	98.1528	132.361	88.4481	-39.3918	-40.1037	-18.108
-5	81.0668	90.6105	83.9029	70.7281	97.1643	105.033	97.1976	102.389	91.9125		64.8811	36.8348	79.9491	117.081	116.835	123.722	102.53	36.6189	74.7602	47.7213	86.2104	99.9961	102.907	71.1922	-35.463	-12.1167	-20.5536
-6	123.537	98.755	109.275	101.527	90.1601	88.5457	99.457	76.0968	66.3324	69.0158	-12.3081	32.3896	35.7882	61.1158	89.0349	75.0007	41.138	-7.09382	17.6386	41.5921	38.4546	37.8984	14.2874	18.1631	9.59820360930152*	-13.9347	-29.6651
-7	58.8924	51.0097	20.9117	20.6245	99.7769	42.6311	75.7485	28.5134	61.3823	38.0271	3.57762	29.1052	22.7927	22.3881	64.5961	30.9916	-8.34158	-23.9588	40.8704	-1.74589	20.6505	29.7543	-1.97181	29.8577	-42.0373	-15.8433	-22.9653
-8	61.8786	20.07	29.5038	13.1206	29.1828	-9.38337	21.3054	11.8363	17.7072	27.1582	6.48965	20.2899	-16.3846	-4.29716	0.732072	7.17152	-16.4518	-21.6099	-22.8132	11.9603	22.5828	19.2802		7.75824	-43.5336	17.1066121560664*	-18.6278
-9	19.9062	9.36426	-2.80276	20.3603	-10.3226	21.8665	-7.72037	-11.2532	17.6747	-6.91918	-13.0938	17.4693	-7.47618	18.5792	-20.2067	17.2485	-28.1666	-3.79182	-26.603	-13.3344	11.1555	7.40932	10.082	28.3231	-58.7333	-19.6009	-22.809
-10	41.8708	-13.4099	3.95797	1.87067	13.514	0.442231	6.53223	9.79294	-10.7717	6.20071	26.7311	2.09418		-4.04773	-28.8546	-0.401772	-9.43991	-27.9843	24.081	-3.00064	18.0715	-2.80127	-1.42857	16.1433	-49.0206	-44.7808	-17.6453
-11	-45.0449	-0.197751	-15.7237	-24.3777	3.04835	-8.32717	4.14763	-6.04312	-10.0645	-20.5889	6.74426	-0.197751	7.03313	-15.7237	-24.3777	7.03313	-8.32717	-15.7237	-8.32717	4.14763	-0.197751	-15.7237	-24.3777	7.03313	-6.04312	-10.0645	-20.5889
[truncated: 28 more columns]

## Sheet: Supplementary Table 3
Suoolementary Table 3
IP accumulation of NMU2 WT and mutants induced by NmU-25 (10-11 – 10-4 M) or NmU-25 (10-11 – 10-4 M) with R-PSOP (10 μM)
Log [NmU-25] M	WT+NmU-25													WT+NmU-25/R-PSOP
-4	88.2853	61.2616	110.044	92.3738	86.444	109.8	89.8941	93.8617	81.3927	95.3273	99.3393	89.665	88.6033	90.8699	68.5155	94.79	93.9121	93.9121	72.6035	103.53	87.9224	88.8828	98.4942	95.1174	88.3891	82.3248
-5	112.214	123.803	132.323	103.51	104.787	91.9267	112.265	98.9062	104.523	100.492	99.0302	112.74	105.567	96.186	119.203	88.932	101.094	101.094	122.019	91.0435	97.6186	102.084	94.5458	97.7549	105.229	111.39
-6	96.9504	98.0156	111.493	98.8666	103.52	93.6461	93.8694	110.988	116.501	103.761	95.0572	104.774	103.032	92.9416	100.299	100.526	89.307	89.307	92.2266	90.714	105.912	82.7504	89.7646	93.6457	91.0322	92.0393
-7	90.5594	109.323	64.7209	76.6989	99.1141	92.9432	84.9218	77.3496	67.1169	85.305	42.4992	83.2165	87.774	-2.66412	19.7489	3.45192	32.5677	32.5677	30.2913	35.9917	34.2047	3.74514	27.8804	33.9336	29.8624	30.681
-8	41.1849	30.5049	65.6389	18.8967	53.9056	42.748	30.268	39.6045	30.6471	40.0437	32.9199	59.6863	38.4627	30.9509	0.794872	6.71416	4.02704	4.02704	10.4776	3.42653	2.24198	6.25706	2.60175	3.58974	2.51697	3.64673
-9	14.0513	1.42757	24.1652	-9.85239	14.3626	6.81999	5.86464	6.35058	-3.48439	6.63772	6.53923	12.9591	0.640944	-2.43728	1.22294	3.77016	1.64622	1.64622	0.948115	1.70317	1.42014	1.88824	0.753187	2.92728	2.74312	0.656209
-10	-4.45426	8.09158	3.66439	43.7196	-1.33948	-0.977755	-0.188535	0.00796938	-10.8527	-1.16345	-6.85438	-1.51353	-1.53877	-6.97107	-1.28692	5.72224	-0.0159034	-0.0159034	-1.63896	0.424227	3.33954	-0.158416	0.724905	-0.744399	2.30948	1.248
-11			33.5315	-29.7814	1.03274	2.55214	0.124163	-1.32499	13.8558	1.36205	-15.1023	1.80233	6.75341	-3.11637	9.213	-1.43834	1.03225	1.03225	-0.736875	1.08885	1.96041	4.36989	2.46538	1.61516	-0.569915	1.91697
Log [NmU-25] M	E102A+NmU-25			E102A+NmU-25/R-PSOP
-4	93.3791	80.3324	104.062	94.5976	76.1893	130.743	87.9867	113.239
-5	96.7621	80.7347	103.727	99.0729	66.907	115.155	108.042	107.013
-6	29.0394	40.5575	30.0359	26.1917	11.2759	28.8626	35.8189	23.6022
-7	2.56018	8.26867	2.2295	6.61057	-6.18381	18.8918	9.5984	6.45458
-8	0.649472	-0.844693	2.26011	6.22775	-13.5264	18.0487	6.2525	5.42072
-9	0.0677754	1.40936	2.77246	5.71128	-14.6797	17.6327	9.6593	4.6227
-10	-1.85269	1.0581	2.28469	4.89575	-12.5583	16.8008	7.75041	5.42322
-11	-1.93493	0.225335	3.00688	6.30821	-15.7924	16.7891	7.6682	5.09186
Log [NmU-25] M	E127A+NmU-25			E127A+NmU-25/R-PSOP
-4	105.619	71.391	81.8806	124.484		102.503
-5	120.964	71.2521	108.786	130.624	103.888	100.451
-6	19.4768	23.6629	21.0667	15.678	27.18	16.9808
-7	-2.3823	5.80738	2.22109	8.0239	16.9919	8.28935
-8	-0.697233	4.88332	-1.38646	6.95418	17.8256	15.1813
-9	-3.28491	9.27938	-2.57969	7.747	15.2979	16.5388
-10	-3.19316	9.71095	-1.22242	8.11868	17.2855	20.1178
-11	-1.33435	10.1928	1.15324	7.14025	15.9525	23.728
Log [NmU-25] M	F131L+NmU-25			F131L+NmU-25/R-PSOP
-4	106.546		96.7281	104.108	102.5	135.678
-5	111.821	94.9021	108.341	98.668	102.511	137.929
-6	96.1984	78.7436	112.326	95.7649	102.666	116.772
-7	75.6611	80.974	102.281	78.2432	92.5364	101.327
-8	33.1677	59.4649	53.7691	31.7629	26.8755	26.9893
-9	-1.63268	17.1548	18.03	9.36921	6.75711	8.16083
-10		1.47541	9.80116	7.00013	7.14429	5.67588
-11	-30.951	1.99463	12.8938	8.72909	5.99451	5.25734
Log [NmU-25] M	F177C+NmU-25			F177C+NmU-25/R-PSOP
-4	75.2867	90.4383	124.445	101.416	79.8842	114.693
-5	121.496	87.3406	110.984	97.9917	87.632	140.243
-6	103.75	93.6654	106.063	95.6089	91.3389	124.31
-7	81.8994	81.5389	95.0294	68.93	59.0984	73.2021
-8	57.6273	62.3103	64.0149	2.71518	11.0463	8.00477
-9	4.78706	10.2509	14.3334	-5.04349	-6.11933	-9.17513
-10	-5.78275	-0.456287	-1.12402	-6.92268	-4.91424	0.532309
-11	-7.89066	7.36539	16.3722	-3.99433	-6.05558	-12.2274
Log [NmU-25] M	F224A+NmU-25			F224A+NmU-25/R-PSOP
-4	102.766	123.012	120.079	132.84	115.905	103.96	111.31
-5	130.461	123.682	133.374	139.447	125.975	114.309	111.948
-6	134.673	132.186	133.648	119.139	120.604	106.696	115.384
-7	99.2831	92.1653	74.6317	61.6408	50.0997	13.1458	42.0606
-8	19.0851	17.7089	13.1821	7.2332	5.00744	-0.0590603	6.25271
-9	1.74608	5.99205	-0.929377	1.75676	1.65895	-5.36535	3.51833
-10	0.315194	1.80399	-2.23541	1.63915	1.70648	-4.07952	3.50809
-11	1.45764	1.8249	-2.55601	1.48147	1.68316	-4.29571	2.56803
Log [NmU-25] M	H285A+NmU-25			H285A+NmU-25/R-PSOP
-4	80.5471	96.2112	93.942	103.816	90.7131	81.4705	87.1579
-5	101.975	96.7297	104.229	108.928	98.5043	89.4782	87.6513
-6	105.233	103.309	104.44	93.215	94.3481	83.588	90.3099
-7	77.8523	72.3452	58.7793	48.7281	39.7987	11.2071	33.5788
-8	15.8024	14.7377	11.2352	6.63254	4.91045	0.990458	5.87393
-9	2.38711	5.67225	0.317087	2.39538	2.3197	-3.11506	3.75831
-10	1.28002	2.43191	-0.693399	2.30438	2.35647	-2.1202	3.75039
-11	2.16394	2.4481	-0.941453	2.18238	2.33842	-2.28747	3.02306
Log [NmU-25] M	R288A+NmU-25
-4	-12.6791	-23.6477	-14.6366
-5	-13.1888	-16.811	-10.3269
-6	-17.1659	-19.5806	-7.39599
-7	-17.5061	-25.7786	-10.0054
-8	-16.8611	-22.2723	-15.612
-9	-19.1068	-22.5749	-16.1043
-10	-17.929	-27.3729	-10.683
-11	-18.0235	-17.7494	-12.3421
